# Supplementary material for: Nicotinamide riboside Induced Energy Stress and Metabolic Reprogramming in BEAS-2B Cells
Source: Chem Res Toxicol. 2024 Jul 11;37(8):1246–68. doi: 10.1021/acs.chemrestox.3c00312 (PMC11337214; doi:10.1021/acs.chemrestox.3c00312)
Supplement: Supplementary file 2 — tx3c00312_si_002.xlsx [file tx3c00312_si_002.xlsx]

## Sheet: Table S2
Table S2. Clusters of the 77 differentially abundant proteins of the heatmap shown in Figure 9a (blue: 35 more abundant proteins in the control group; light pink: 42 more abundant proteins in the nicotinamide riboside group). Data are the Z-score of the log2 transformed intensities of the significantly different proteins between groups with a permutation-based false discovery rate (FDR) of 0.05. …
NR_1	NR_2	NR_5	NR_3	NR_4	Control_4	Control_3	Control_5	Control_2	Control_1	-Log Student's T-test p-value	Protein Ids	Protein names	Genes
Coluna1	Coluna2	Coluna3	Coluna4	Coluna5	Coluna6	Coluna7	Coluna8	Coluna9	Coluna10	Coluna11	Coluna12	Coluna13	Coluna14
-1.39156	-0.275735	-0.635293	-0.47514	-1.1758	1.2535	1.5098	1.0544	0.0237113	0.11212	2.56267	P17844	Probable ATP-dependent RNA helicase DDX5	DDX5
-1.07495	-0.891715	0.0157238	-0.613179	-1.43457	1.10049	1.68005	0.342521	0.638762	0.236863	2.65966	Q13596	Sorting nexin-1	SNX1
-0.73695	-1.292	0.0609164	-1.22835	-0.852571	1.67615	1.01867	0.441954	0.244322	0.667854	2.7752	P40763	Signal transducer and activator of transcription 3	STAT3
-0.841523	-0.473219	-0.83634	-0.941331	-0.87421	1.65986	0.191639	1.68106	0.27205	0.16201	2.59016	P62249	40S ribosomal protein S16	RPS16
-1.7261	-0.124408	-0.510283	-0.575234	-1.08088	1.28641	0.374334	1.41748	0.488282	0.450403	2.70056	Q9C0C2	182 kDa tankyrase-1-binding protein	TNKS1BP1
-0.915426	-0.109259	-0.968465	-1.0005	-1.16814	0.932351	0.753727	0.1563	0.570248	1.74917	3.0702	Q9H488	GDP-fucose protein O-fucosyltransferase 1	POFUT1
-0.650241	-0.220767	-0.354739	-0.645651	-2.10105	0.526404	1.2225	0.861988	0.935518	0.426042	2.60256	Q9BZQ8	Protein Niban	FAM129A
-1.0969	-0.343161	0.0106658	-0.799215	-1.77504	0.631514	0.767476	0.235827	1.32635	1.04249	2.67069	P08243	Asparagine synthetase [glutamine-hydrolyzing]	ASNS
-1.80333	-0.868583	-0.319808	-0.601637	-0.665404	0.525286	1.30959	0.773469	0.56499	1.08542	3.37592	P78330	Phosphoserine phosphatase	PSPH
-1.38513	-0.697014	0.25436	-1.6963	-0.424548	0.650481	1.24512	0.440853	0.860179	0.752004	2.5525	P09936	Ubiquitin carboxyl-terminal hydrolase isozyme L1	UCHL1
-1.4075	-0.525119	-0.564185	-0.738782	-0.878593	0.0646464	1.21236	0.39441	1.7184	0.724365	2.939	Q9BUJ2	Heterogeneous nuclear ribonucleoprotein U-like protein 1	HNRNPUL1
-0.494267	-0.917943	-0.814783	-1.72094	-0.143083	0.605712	0.249784	1.28363	1.35357	0.598314	2.87886	P07237	Protein disulfide-isomerase	P4HB
-1.30525	-0.45438	-0.465706	-1.10043	-0.632388	0.409339	-0.243418	1.00089	1.65809	1.13325	2.57232	Q9UGI8	Testin	TES
-1.53049	-0.166009	-1.29674	-1.11632	0.107852	0.292242	0.810643	1.17942	0.661041	1.05836	2.66637	Q9NR46	Endophilin-B2	SH3GLB2
-0.156989	-0.848795	-0.54708	-1.66929	-0.824343	0.44427	1.46726	1.32735	0.563981	0.243633	2.76936	P14314	Glucosidase 2 subunit beta	PRKCSH
-0.300041	-0.930644	-0.901607	-1.703	-0.571623	0.726576	1.15196	0.951043	0.806208	0.771125	3.9929	Q9Y4L1	Hypoxia up-regulated protein 1	HYOU1
-0.25555	-0.56562	-1.04277	-1.16594	-1.31065	0.898796	1.10144	1.24736	0.917984	0.17495	3.68759	Q9UHG3	Prenylcysteine oxidase 1	PCYOX1
-0.72403	-0.570874	-0.76024	-1.50168	-0.912609	0.712991	1.14277	0.758333	1.35984	0.495501	4.3429	P04637	Cellular tumor antigen p53	TP53
0.285642	-1.2448	-0.925329	-0.7376	-1.51309	1.03763	0.94009	0.510362	0.597956	1.04914	2.99553	Q9Y617	Phosphoserine aminotransferase	PSAT1
-0.446931	-1.14499	-1.15602	-0.973068	-0.900436	1.12977	1.0401	0.840979	0.677322	0.933281	5.7319	P00966	Argininosuccinate synthase	ASS1
0.0993262	-0.511521	-1.36734	-1.53826	-0.920451	0.86588	0.884219	0.670926	0.987712	0.829508	3.30624	P50454	Serpin H1	SERPINH1
0.219575	-0.197838	-1.43792	-1.14788	-1.37419	0.790484	0.93524	0.157384	0.98997	1.06519	2.53119	O95758	Polypyrimidine tract-binding protein 3	PTBP3
0.00243435	-0.913261	-1.52236	-1.24178	-0.414625	0.0962792	0.908322	1.24414	0.750379	1.09048	2.87527	P41567	Eukaryotic translation initiation factor 1	EIF1
-0.302044	-0.509924	-1.8859	-1.21847	-0.0308823	0.690436	1.00905	0.21626	0.989434	1.04204	2.54959	O15460	Prolyl 4-hydroxylase subunit alpha-2	P4HA2
-0.379489	-1.40558	-0.757556	-0.564929	-0.841759	-0.0665747	0.284266	0.70096	1.28111	1.74955	2.5539	Q9UK22	F-box only protein 2	FBXO2
-1.2687	-1.34088	-1.31605	0.297135	-0.338367	0.631271	0.874999	0.561369	0.516678	1.38255	2.59068	P58107	Epiplakin	EPPK1
-1.20503	-1.72692	-0.372678	-0.500491	-0.232279	1.13076	0.170219	1.05301	0.46158	1.22182	2.74787	P31942	Heterogeneous nuclear ribonucleoprotein H3	HNRNPH3
-1.0157	-1.59899	-0.87405	0.124828	-0.869614	1.05472	0.547819	1.01338	1.06181	0.555788	3.29061	P23193	Transcription elongation factor A protein 1	TCEA1
-0.719939	-1.11004	-0.694565	-0.0719568	-1.71077	1.06275	0.579585	0.8476	0.911436	0.905899	3.55361	Q9BTW9	Tubulin-specific chaperone D	TBCD
-1.30583	-0.983009	-0.17449	0.214293	-1.68878	1.0163	0.931315	1.00932	0.499632	0.481241	2.53027	P46063	ATP-dependent DNA helicase Q1	RECQL
-0.163979	-1.03986	-1.42749	-0.0507145	-1.44624	0.987058	0.774432	1.01792	1.02085	0.328022	2.97673	P63151	Serine/threonine-protein phosphatase 2A 55 kDa regulatory subunit B alpha isoform	PPP2R2A
0.196139	-1.77551	-1.02884	-0.533145	-0.913567	0.464477	1.09074	1.09572	0.843575	0.560411	2.78951	P0DMV9;P0DMV8	Heat shock 70 kDa protein 1B;Heat shock 70 kDa protein 1A	HSPA1B;HSPA1A
-0.22097	-1.73242	-0.652034	-0.241435	-1.20853	0.163333	1.17266	1.2007	0.827162	0.691528	2.79063	O14929	Histone acetyltransferase type B catalytic subunit	HAT1
-1.15486	-0.182643	-1.85781	0.0417669	-0.878016	0.70473	0.924406	0.749381	1.08128	0.571769	2.73426	Q9UBC2	Epidermal growth factor receptor substrate 15-like 1	EPS15L1
-1.02755	-0.728391	-1.64565	-0.209017	-0.481323	0.991867	1.04864	0.0637883	1.4223	0.565328	2.8812	P09493	Tropomyosin alpha-1 chain	TPM1
-0.115668	1.54816	0.386869	1.00376	1.10375	-1.35169	-1.31145	-0.332791	-0.713773	-0.217157	2.50811	Q9Y237	Peptidyl-prolyl cis-trans isomerase NIMA-interacting 4	PIN4
0.39025	0.709922	1.49174	1.41636	-0.0163288	-1.28159	-0.083321	-1.02698	-1.05293	-0.547113	2.64476	P15559	NAD(P)H dehydrogenase [quinone] 1	NQO1
1.33113	0.552909	0.29863	0.951453	1.01511	-0.989146	0.0985362	-0.7222	-0.975716	-1.5607	3.03451	P49419	Alpha-aminoadipic semialdehyde dehydrogenase	ALDH7A1
0.913294	0.699181	-0.011894	1.00209	1.42263	-0.0896348	-0.385552	-0.957233	-0.96908	-1.6238	2.71978	Q12805	EGF-containing fibulin-like extracellular matrix protein 1	EFEMP1
0.904664	1.45592	-0.311326	1.07366	0.807778	-1.53043	-0.196701	-0.420507	-0.812984	-0.970064	2.51582	P54886	Delta-1-pyrroline-5-carboxylate synthase;Glutamate 5-kinase;Gamma-glutamyl phosphate reductase	ALDH18A1
1.80433	1.04802	0.200323	0.42883	0.6416	-1.36229	-0.299547	-0.687893	-0.984737	-0.788626	2.96275	P40926	Malate dehydrogenase, mitochondrial	MDH2
1.26537	1.27454	0.0866453	0.588958	0.767718	-1.84858	-0.110623	-0.825815	-0.624634	-0.573571	2.62576	P25705	ATP synthase subunit alpha, mitochondrial	ATP5A1
1.76335	1.25734	0.102679	0.406506	0.42455	-1.2957	-0.501352	-1.27855	-0.475455	-0.40337	2.56453	P04181	Ornithine aminotransferase, mitochondrial;Ornithine aminotransferase, hepatic form;Ornithine aminotransferase, renal form	OAT
0.877178	1.56456	0.676299	0.638011		-1.54959	-0.42059	-0.731054	-0.174299	-0.880519	2.89607	P10606	Cytochrome c oxidase subunit 5B, mitochondrial	COX5B
0.96833	0.87623		0.571372	1.18929	-1.23738	-0.599175	-1.10735		-0.661311	3.92841	P04179	Superoxide dismutase [Mn], mitochondrial	SOD2
0.489608	1.13524	1.38217	0.764448	0.685251	-1.19026	-0.4911	-1.2422	-0.510716	-1.02244	4.26553	O00622	Protein CYR61	CYR61
1.72419	1.0517	0.753801	0.21161	0.462971	-0.5191	-1.4571	-0.897457	-0.592967	-0.737644	3.19706	Q9NZN4	EH domain-containing protein 2	EHD2
1.60888		1.33906		0.341259	-0.753675	-1.12738	-0.504611	-0.460047	-0.443488	2.73985	Q9NVP2	Histone chaperone ASF1B	ASF1B
1.55393	0.856177	0.0878009	0.527194	1.13482	-0.0585834	-1.0176	-1.11778	-0.812807	-1.15316	3.06484	P14618	Pyruvate kinase PKM	PKM
1.42464	0.778445	0.829566	0.339452	0.870023	0.118544	-1.17464	-1.15538	-0.93292	-1.09773	3.31919	Q9UGT4	Sushi domain-containing protein 2	SUSD2
1.42541	1.42979	0.620818	0.458062	0.328211	-0.466751	-0.684493	-0.843874	-1.48882	-0.778356	3.38823	O94903	Proline synthase co-transcribed bacterial homolog protein	PROSC
1.03308	0.352418	0.206572	1.29908	1.0464	-0.344469	-1.91902	-0.203965	-0.562131	-0.907966	2.52974	Q15024	Exosome complex component RRP42	EXOSC7
1.57425	0.553572	0.298297	1.29453	0.693272	-0.871518	-0.793471	-0.870047	-0.76818	-1.1107	4.02865	Q16555	Dihydropyrimidinase-related protein 2	DPYSL2
1.04645	1.12429	0.270755	1.36558	0.650782	-0.741777	-0.951207	-1.35055	-0.714336	-0.699993	4.27235	P49327	Fatty acid synthase;[Acyl-carrier-protein] S-acetyltransferase;[Acyl-carrier-protein] S-malonyltransferase;3-oxoacyl-[acyl-carrier-protein] synthase;3-oxoacyl-[acyl-carrier-protein] reductase;3-hydroxyacyl-[acyl-carrier-protein] dehydratase;Enoyl-[acyl-carrier-protein] reductase;Oleoyl-[acyl-carrier-protein] hydrolase	FASN
0.975434	1.0464	0.405824	1.1413	0.78994	-0.820256	-1.46717	-0.829317	-0.0836408	-1.15851	3.76659	O75531	Barrier-to-autointegration factor;Barrier-to-autointegration factor, N-terminally processed	BANF1
1.44935	0.46731	0.780781	0.309459	1.01756	-0.789186	-0.805296	-0.0104568	-0.600779	-1.81874	2.71784	P31153	S-adenosylmethionine synthase isoform type-2	MAT2A
1.01059	-0.0785776	1.3464	0.582361	1.21912	-0.647059	-0.716061	-0.291484	-0.778516	-1.64677	2.85079	P16949	Stathmin	STMN1
1.2583	-0.298081	1.38157	0.887435	0.720418	-0.242561	-1.25018	-0.559793	-0.513876	-1.38324	2.55458	P14324	Farnesyl pyrophosphate synthase	FDPS
1.1868	0.546674	1.28783	0.680089	0.555169	-0.361931	-1.37451	-0.244765	-0.825736	-1.44962	3.3683	P23921	Ribonucleoside-diphosphate reductase large subunit	RRM1
1.40931	0.0990178	1.1789	0.685935	0.917233	-0.558902	-1.36607	-0.41119	-1.12762	-0.826613	3.48958	P08133	Annexin A6	ANXA6
0.946552	-0.0670327	1.05121	0.932857	1.46192	-1.05612	-1.12894	-0.789233	-0.850861	-0.500344	3.62569	P21980	Protein-glutamine gamma-glutamyltransferase 2	TGM2
0.519438	0.280755	1.28751	0.580969	1.62168	-1.11777	-1.08894	-0.384841	-0.846855	-0.851964	3.48944	P11766	Alcohol dehydrogenase class-3	ADH5
0.136702	0.731063	0.587058	0.871882	1.89575	-0.966114	-1.02705	-0.481267	-0.857762	-0.890263	3.2546	P33316	Deoxyuridine 5-triphosphate nucleotidohydrolase, mitochondrial	DUT
0.662422	0.565723	0.767815	0.936094	1.5974	-1.05762	-1.11225	-0.696823	-0.826942	-0.835818	4.76575	P09972	Fructose-bisphosphate aldolase C	ALDOC
0.688087	0.882192	0.550422	0.866232	1.51842	-0.796835	-1.18346	-0.490938	-1.16536	-0.868759	4.58302	P04075	Fructose-bisphosphate aldolase A	ALDOA
0.475299	0.553716	1.48564	0.99717	0.96397	-0.877913	-0.846038	-0.455262	-1.2024	-1.09418	4.38301	P02751	Fibronectin;Anastellin;Ugl-Y1;Ugl-Y2;Ugl-Y3	FN1
0.289876	0.44591	1.21885	0.829603	1.51211	-0.421365	-0.521863	-1.30147	-1.09092	-0.960725	3.51188	P12532	Creatine kinase U-type, mitochondrial	CKMT1A
0.384946	0.684218	1.26373	0.858799	1.34163	-0.697745	-0.760672	-0.878997	-1.10191	-1.094	4.797	O43707	Alpha-actinin-4	ACTN4
1.81501	0.473636	0.187563	0.995341	0.500293	-0.746964	-0.664656	-1.27132	-1.26033	-0.0285745	2.60127	Q16658	Fascin	FSCN1
1.60389	-0.0682376	0.76683	0.755715	1.10439	-0.637635	-0.964515	-1.30828	-0.951375	-0.300791	3.0725	P37802	Transgelin-2	TAGLN2
1.62353	0.0363193	0.787323	0.884901	0.875728	-0.728631	-1.04387	-1.07112	-1.17941	-0.184772	3.20807	P17174	Aspartate aminotransferase, cytoplasmic	GOT1
1.35632	0.250971	0.973628	1.16378	0.684375	-0.509074	-0.680366	-1.1557	-1.26291	-0.821028	4.10873	P06744	Glucose-6-phosphate isomerase	GPI
1.42388	-0.383102	0.974813	0.729669	1.17806	-0.0947986	-0.690349	-0.822159	-1.39447	-0.921546	2.501	P06733	Alpha-enolase	ENO1
1.63167	-0.185194	0.861855	0.672398	1.2163	-0.746714	-0.756628	-0.69512	-1.09583	-0.902744	3.17473	P00558	Phosphoglycerate kinase 1	PGK1
1.02947	-0.0749713	1.47051	0.743862	0.816499	-0.103272	-1.34206	-1.17499	-1.14518	-0.219875	2.63042	P00491	Purine nucleoside phosphorylase	PNP
0.499041	0.218447	0.579769	1.1843	1.54087	-0.135253	-0.867971	-1.5992	-1.06563	-0.354373	2.71317	P11413	Glucose-6-phosphate 1-dehydrogenase	G6PD
0.856959	-0.124185	0.290821	1.6798	1.30574	-0.656532	-1.10722	-0.998597	-0.945542	-0.301233	2.68296	O00151	PDZ and LIM domain protein 1	PDLIM1

## Sheet: Table S3
Table S3. Data of the pathway enrichment analysis of the 42 more abundant proteins in the NR group. Significant biological processes and pathways (terms) presenting at least 2 genes from the loaded list associated with a term (Number Genes) and representing at least 2% of the total number of genes in the term (% Associated Genes). Twenty-seven genes associated to 73 representative terms are shown…
ID	Term	Term p Value	Term p Value Corrected with Bonferroni step down	Group p Value	Group p Value Corrected with Bonferroni step down	GO Groups	% Associated Genes	Number Genes	Genes
R-HSA:114608	platelet degranulation	0.000192258	0.0130735	0.00022244	0.00022244	Group0	3.10078	4	[ACTN4, ALDOA, FN1, TAGLN2]
R-HSA:76005	response to elevated platelet cytosolic Ca2+	0.00022244	0.0149035	0.00022244	0.00022244	Group0	2.98507	4	[ACTN4, ALDOA, FN1, TAGLN2]
GO:0009791	post-embryonic development	0.0197784	0.0197784	4.39386e-06	1.31816e-05	Group1	2.06186	2	[EFEMP1, SOD2]
GO:0072527	pyrimidine-containing compound metabolic process	0.0193977	0.0387954	4.39386e-06	1.31816e-05	Group1	2.08333	2	[DPYSL2, DUT]
GO:0048145	regulation of fibroblast proliferation	0.0193977	0.0387954	4.39386e-06	1.31816e-05	Group1	2.08333	2	[FN1, SOD2]
GO:0048864	stem cell development	0.0197784	0.0197784	4.39386e-06	1.31816e-05	Group1	2.06186	2	[ANXA6, FN1]
GO:0045471	response to ethanol	0.000325028	0.0208018	4.39386e-06	1.31816e-05	Group1	2.7027	4	[ATP5F1A, G6PD, NQO1, SOD2]
GO:0004784	superoxide dismutase activity	0.000263688	0.0171397	4.39386e-06	1.31816e-05	Group1	18.1818	2	[NQO1, SOD2]
GO:0030516	regulation of axon extension	0.0193977	0.0387954	4.39386e-06	1.31816e-05	Group1	2.08333	2	[DPYSL2, FN1]
WP:4519	cerebral organic acidurias, including diseases	0.000101253	0.00729019	9.29263e-08	3.71705e-07	Group2	28.5714	2	[ALDH7A1, MDH2]
WP:4595	urea cycle and associated pathways	2.02075e-05	0.00163681	9.29263e-08	3.71705e-07	Group2	12.5	3	[GOT1, MDH2, OAT]
WP:5046	NAD metabolism in oncogene-induced senescence and mitochondrial dysfunction-associated senescence	2.02075e-05	0.00163681	9.29263e-08	3.71705e-07	Group2	12.5	3	[G6PD, GOT1, MDH2]
GO:0016051	carbohydrate biosynthetic process	1.37139e-05	0.00112454	9.29263e-08	3.71705e-07	Group2	2.52101	6	[ALDOC, G6PD, GOT1, GPI, MDH2, PGK1]
GO:0046364	monosaccharide biosynthetic process	3.70328e-06	0.000311076	9.29263e-08	3.71705e-07	Group2	4.71698	5	[ALDOC, G6PD, GPI, MDH2, PGK1]
GO:0043648	dicarboxylic acid metabolic process	9.68072e-05	0.00706693	9.29263e-08	3.71705e-07	Group2	3.7037	4	[ALDH18A1, GOT1, MDH2, OAT]
GO:0006107	oxaloacetate metabolic process	0.000263688	0.0171397	9.29263e-08	3.71705e-07	Group2	18.1818	2	[GOT1, MDH2]
GO:0072527	pyrimidine-containing compound metabolic process	0.0193977	0.0387954	0.000104532	0.000209064	Group3	2.08333	2	[DPYSL2, DUT]
GO:0019692	deoxyribose phosphate metabolic process	0.000166371	0.011646	0.000104532	0.000209064	Group3	6.25	3	[DUT, PNP, RRM1]
GO:0046385	deoxyribose phosphate biosynthetic process	0.000500562	0.0305343	0.000104532	0.000209064	Group3	13.3333	2	[DUT, RRM1]
GO:0009262	deoxyribonucleotide metabolic process	0.000166371	0.011646	0.000104532	0.000209064	Group3	6.25	3	[DUT, PNP, RRM1]
GO:0009394	2'-deoxyribonucleotide metabolic process	0.000156215	0.0110912	0.000104532	0.000209064	Group3	6.38298	3	[DUT, PNP, RRM1]
GO:0009263	deoxyribonucleotide biosynthetic process	0.000500562	0.0305343	0.000104532	0.000209064	Group3	13.3333	2	[DUT, RRM1]
GO:0009265	2'-deoxyribonucleotide biosynthetic process	0.000500562	0.0305343	0.000104532	0.000209064	Group3	13.3333	2	[DUT, RRM1]
GO:0030516	regulation of axon extension	0.0193977	0.0387954	0.000104532	0.000209064	Group3	2.08333	2	[DPYSL2, FN1]
R-HSA:8964539	glutamate and glutamine metabolism	0.000434435	0.026935	7.79015e-08	3.89507e-07	Group4	14.2857	2	[ALDH18A1, OAT]
WP:3925	amino acid metabolism	1.14385e-09	1.22392e-07	7.79015e-08	3.89507e-07	Group4	7.69231	7	[ADH5, ALDH18A1, ALDH7A1, GOT1, MDH2, OAT, PKM]
WP:4595	urea cycle and associated pathways	2.02075e-05	0.00163681	7.79015e-08	3.89507e-07	Group4	12.5	3	[GOT1, MDH2, OAT]
WP:5046	NAD metabolism in oncogene-induced senescence and mitochondrial dysfunction-associated senescence	2.02075e-05	0.00163681	7.79015e-08	3.89507e-07	Group4	12.5	3	[G6PD, GOT1, MDH2]
GO:0043648	dicarboxylic acid metabolic process	9.68072e-05	0.00706693	7.79015e-08	3.89507e-07	Group4	3.7037	4	[ALDH18A1, GOT1, MDH2, OAT]
GO:1901607	alpha-amino acid biosynthetic process	0.000779806	0.0460086	7.79015e-08	3.89507e-07	Group4	3.7037	3	[ALDH18A1, GOT1, OAT]
GO:0006107	oxaloacetate metabolic process	0.000263688	0.0171397	7.79015e-08	3.89507e-07	Group4	18.1818	2	[GOT1, MDH2]
GO:0006536	glutamate metabolic process	9.62224e-05	0.00712046	7.79015e-08	3.89507e-07	Group4	7.5	3	[ALDH18A1, GOT1, OAT]
GO:0006560	proline metabolic process	0.000263688	0.0171397	7.79015e-08	3.89507e-07	Group4	18.1818	2	[ALDH18A1, OAT]
GO:0009084	glutamine family amino acid biosynthetic process	0.000810602	0.0470149	7.79015e-08	3.89507e-07	Group4	10.5263	2	[ALDH18A1, OAT]
GO:0006561	proline biosynthetic process	7.24258e-05	0.00543193	7.79015e-08	3.89507e-07	Group4	33.3333	2	[ALDH18A1, OAT]
GO:0055129	L-proline biosynthetic process	7.24258e-05	0.00543193	7.79015e-08	3.89507e-07	Group4	33.3333	2	[ALDH18A1, OAT]
R-HSA:70171	glycolysis	1.0909e-08	1.14545e-06	1.78019e-09	1.06812e-08	Group5	8.4507	6	[ALDOA, ALDOC, ENO1, GPI, PGK1, PKM]
R-HSA:70263	gluconeogenesis	8.34275e-13	9.42731e-11	1.78019e-09	1.06812e-08	Group5	20.5882	7	[ALDOA, ALDOC, ENO1, GOT1, GPI, MDH2, PGK1]
R-HSA:70326	glucose metabolism	2.24055e-11	2.46461e-09	1.78019e-09	1.06812e-08	Group5	8.79121	8	[ALDOA, ALDOC, ENO1, GOT1, GPI, MDH2, PGK1, PKM]
R-HSA:71387	metabolism of carbohydrates	1.42509e-08	1.48209e-06	1.78019e-09	1.06812e-08	Group5	3.05085	9	[ALDOA, ALDOC, ENO1, G6PD, GOT1, GPI, MDH2, PGK1, PKM]
R-HSA:9636667	manipulation of host energy metabolism	4.85583e-06	0.000403034	1.78019e-09	1.06812e-08	Group5	100	2	[ENO1, PGK1]
WP:1946	cori cycle	4.97927e-08	5.02906e-06	1.78019e-09	1.06812e-08	Group5	23.5294	4	[ALDOA, G6PD, GPI, PGK1]
WP:4018	clear cell renal cell carcinoma pathways	8.31194e-10	8.97689e-08	1.78019e-09	1.06812e-08	Group5	8.04598	7	[ALDOA, ALDOC, ENO1, FASN, GPI, PGK1, PKM]
WP:4290	metabolic reprogramming in colon cancer	5.84674e-12	6.54835e-10	1.78019e-09	1.06812e-08	Group5	15.9091	7	[ENO1, FASN, G6PD, GPI, MDH2, PGK1, PKM]
WP:4629	aerobic glycolysis	3.37623e-11	3.68009e-09	1.78019e-09	1.06812e-08	Group5	41.6667	5	[ALDOA, ENO1, GPI, PGK1, PKM]
WP:5046	NAD metabolism in oncogene-induced senescence and mitochondrial dysfunction-associated senescence	2.02075e-05	0.00163681	1.78019e-09	1.06812e-08	Group5	12.5	3	[G6PD, GOT1, MDH2]
WP:5049	glycolysis in senescence	1.9727e-11	2.1897e-09	1.78019e-09	1.06812e-08	Group5	45.4545	5	[ALDOC, ENO1, G6PD, PGK1, PKM]
WP:534	glycolysis and gluconeogenesis	6.11941e-14	6.97613e-12	1.78019e-09	1.06812e-08	Group5	17.7778	8	[ALDOA, ALDOC, ENO1, GOT1, GPI, MDH2, PGK1, PKM]
GO:0061615	glycolytic process through fructose-6-phosphate	2.90674e-05	0.00229632	1.78019e-09	1.06812e-08	Group5	11.1111	3	[ENO1, PGK1, PKM]
GO:0061621	canonical glycolysis	2.02075e-05	0.00163681	1.78019e-09	1.06812e-08	Group5	12.5	3	[ENO1, PGK1, PKM]
GO:0061620	glycolytic process through glucose-6-phosphate	2.58778e-05	0.00207023	1.78019e-09	1.06812e-08	Group5	11.5385	3	[ENO1, PGK1, PKM]
GO:0006091	generation of precursor metabolites and energy	1.50201e-09	1.59213e-07	1.78019e-09	1.06812e-08	Group5	2.20588	12	[ADH5, ALDOA, ALDOC, ATP5F1A, COX5B, ENO1, G6PD, GPI, MDH2, PGK1, PKM, SOD2]
GO:0006735	NADH regeneration	2.02075e-05	0.00163681	1.78019e-09	1.06812e-08	Group5	12.5	3	[ENO1, PGK1, PKM]
GO:0005996	monosaccharide metabolic process	1.60146e-07	1.5374e-05	1.78019e-09	1.06812e-08	Group5	2.86738	8	[ALDOA, ALDOC, ENO1, G6PD, GPI, MDH2, PGK1, PKM]
GO:0016051	carbohydrate biosynthetic process	1.37139e-05	0.00112454	1.78019e-09	1.06812e-08	Group5	2.52101	6	[ALDOC, G6PD, GOT1, GPI, MDH2, PGK1]
GO:0016052	carbohydrate catabolic process	2.27212e-06	0.00019313	1.78019e-09	1.06812e-08	Group5	3.44828	6	[ALDOA, ALDOC, ENO1, GPI, PGK1, PKM]
GO:0019318	hexose metabolic process	9.05116e-08	8.87014e-06	1.78019e-09	1.06812e-08	Group5	3.0888	8	[ALDOA, ALDOC, ENO1, G6PD, GPI, MDH2, PGK1, PKM]
GO:0030388	fructose 1,6-bisphosphate metabolic process	0.0003729	0.0234927	1.78019e-09	1.06812e-08	Group5	15.3846	2	[ALDOA, ALDOC]
GO:0046364	monosaccharide biosynthetic process	3.70328e-06	0.000311076	1.78019e-09	1.06812e-08	Group5	4.71698	5	[ALDOC, G6PD, GPI, MDH2, PGK1]
GO:0046365	monosaccharide catabolic process	0.000223596	0.0147573	1.78019e-09	1.06812e-08	Group5	5.66038	3	[ENO1, PGK1, PKM]
GO:0006000	fructose metabolic process	0.000646516	0.0387909	1.78019e-09	1.06812e-08	Group5	11.7647	2	[ALDOA, ALDOC]
GO:0006006	glucose metabolic process	4.54617e-07	4.09156e-05	1.78019e-09	1.06812e-08	Group5	3.24074	7	[ALDOC, ENO1, G6PD, GPI, MDH2, PGK1, PKM]
GO:0019319	hexose biosynthetic process	7.17527e-05	0.00545321	1.78019e-09	1.06812e-08	Group5	4	4	[ALDOC, GPI, MDH2, PGK1]
GO:0019320	hexose catabolic process	0.000176947	0.0122093	1.78019e-09	1.06812e-08	Group5	6.12245	3	[ENO1, PGK1, PKM]
GO:0009132	nucleoside diphosphate metabolic process	4.13591e-08	4.21863e-06	1.78019e-09	1.06812e-08	Group5	4.60526	7	[ALDOA, ALDOC, ENO1, GPI, PGK1, PKM, RRM1]
GO:0009141	nucleoside triphosphate metabolic process	1.93542e-07	1.83865e-05	1.78019e-09	1.06812e-08	Group5	2.7972	8	[ALDOA, ALDOC, ATP5F1A, DUT, ENO1, GPI, PGK1, PKM]
GO:0046939	nucleotide phosphorylation	2.20898e-07	2.05435e-05	1.78019e-09	1.06812e-08	Group5	5.12821	6	[ALDOA, ALDOC, ENO1, GPI, PGK1, PKM]
GO:0006007	glucose catabolic process	4.89093e-05	0.00381492	1.78019e-09	1.06812e-08	Group5	9.375	3	[ENO1, PGK1, PKM]
GO:0006094	gluconeogenesis	6.37089e-05	0.00490559	1.78019e-09	1.06812e-08	Group5	4.12371	4	[ALDOC, GPI, MDH2, PGK1]
GO:0006090	pyruvate metabolic process	4.51169e-07	4.10564e-05	1.78019e-09	1.06812e-08	Group5	4.54545	6	[ALDOA, ALDOC, ENO1, GPI, PGK1, PKM]
GO:0006107	oxaloacetate metabolic process	0.000263688	0.0171397	1.78019e-09	1.06812e-08	Group5	18.1818	2	[GOT1, MDH2]
GO:0006165	nucleoside diphosphate phosphorylation	1.99384e-07	1.87421e-05	1.78019e-09	1.06812e-08	Group5	5.21739	6	[ALDOA, ALDOC, ENO1, GPI, PGK1, PKM]
GO:0009135	purine nucleoside diphosphate metabolic process	2.5672e-07	2.36182e-05	1.78019e-09	1.06812e-08	Group5	5	6	[ALDOA, ALDOC, ENO1, GPI, PGK1, PKM]
GO:0009144	purine nucleoside triphosphate metabolic process	1.78786e-06	0.000155543	1.78019e-09	1.06812e-08	Group5	2.64151	7	[ALDOA, ALDOC, ATP5F1A, ENO1, GPI, PGK1, PKM]
GO:0009185	ribonucleoside diphosphate metabolic process	1.5577e-08	1.60443e-06	1.78019e-09	1.06812e-08	Group5	5.30303	7	[ALDOA, ALDOC, ENO1, GPI, PGK1, PKM, RRM1]
GO:0009199	ribonucleoside triphosphate metabolic process	1.97494e-06	0.000169845	1.78019e-09	1.06812e-08	Group5	2.60223	7	[ALDOA, ALDOC, ATP5F1A, ENO1, GPI, PGK1, PKM]
GO:0061718	glucose catabolic process to pyruvate	2.02075e-05	0.00163681	1.78019e-09	1.06812e-08	Group5	12.5	3	[ENO1, PGK1, PKM]
GO:0009179	purine ribonucleoside diphosphate metabolic process	2.5672e-07	2.36182e-05	1.78019e-09	1.06812e-08	Group5	5	6	[ALDOA, ALDOC, ENO1, GPI, PGK1, PKM]
GO:0009205	purine ribonucleoside triphosphate metabolic process	1.57509e-06	0.000138608	1.78019e-09	1.06812e-08	Group5	2.69231	7	[ALDOA, ALDOC, ATP5F1A, ENO1, GPI, PGK1, PKM]
GO:0006757	ATP generation from ADP	7.21237e-08	7.14025e-06	1.78019e-09	1.06812e-08	Group5	6.18557	6	[ALDOA, ALDOC, ENO1, GPI, PGK1, PKM]
GO:0046031	ADP metabolic process	1.15928e-07	1.1245e-05	1.78019e-09	1.06812e-08	Group5	5.71429	6	[ALDOA, ALDOC, ENO1, GPI, PGK1, PKM]
GO:0046034	ATP metabolic process	6.93814e-07	6.17495e-05	1.78019e-09	1.06812e-08	Group5	3.04348	7	[ALDOA, ALDOC, ATP5F1A, ENO1, GPI, PGK1, PKM]
GO:0006096	glycolytic process	6.77736e-08	6.77736e-06	1.78019e-09	1.06812e-08	Group5	6.25	6	[ALDOA, ALDOC, ENO1, GPI, PGK1, PKM]

## Sheet: Table S5
Table S5. Data of the pathway enrichment analysis of the 35 less abundant proteins in the NR group. Significant biological processes and pathways (terms) presenting at least 2 genes from the loaded list associated with a term (Number Genes) and representing at least 2% of the total number of genes in the term (% Associated Genes). Twenty-three genes associated to 66 representative terms are shown…
ID	Term	Term p Value	Term p Value Corrected with Bonferroni step down	Group p Value	Group p Value Corrected with Bonferroni step down	GO Groups	% Associated Genes	Number Genes	Genes
GO:0043484	regulation of RNA splicing	0.000432116	0.0229021	0.000432116	0.000864232	Group0	2.06186	4	[DDX5, HNRNPH3, HSPA1A, PTBP3]
GO:0008135	translation factor activity, RNA binding	0.0124602	0.0498409	0.0124602	0.0124602	Group1	2.17391	2	[EIF1, TCEA1]
R-HSA:381119	unfolded Protein Response (UPR)	0.0129811	0.0389432	3.91405e-05	0.000156562	Group2	2.12766	2	[ASNS, HYOU1]
GO:1990144	intrinsic apoptotic signaling pathway in response to hypoxia	0.00014724	0.00971782	3.91405e-05	0.000156562	Group2	20	2	[HYOU1, TP53]
GO:0009064	glutamine family amino acid metabolic process	0.0129811	0.0389432	3.91405e-05	0.000156562	Group2	2.12766	2	[ASNS, ASS1]
GO:1902236	negative regulation of endoplasmic reticulum stress-induced intrinsic apoptotic signaling pathway	0.000888548	0.037319	3.91405e-05	0.000156562	Group2	8.33333	2	[HSPA1A, HYOU1]
R-HSA:381119	unfolded Protein Response (UPR)	0.0129811	0.0389432	1.72994e-05	8.64968e-05	Group3	2.12766	2	[ASNS, HYOU1]
WP:3925	amino acid metabolism	0.000624155	0.0293353	1.72994e-05	8.64968e-05	Group3	3.2967	3	[ASNS, ASS1, P4HA2]
GO:0008652	cellular amino acid biosynthetic process	2.02264e-05	0.00151698	1.72994e-05	8.64968e-05	Group3	4.54545	4	[ASNS, ASS1, PSAT1, PSPH]
GO:0009064	glutamine family amino acid metabolic process	0.0129811	0.0389432	1.72994e-05	8.64968e-05	Group3	2.12766	2	[ASNS, ASS1]
GO:1901607	alpha-amino acid biosynthetic process	1.45635e-05	0.00115052	1.72994e-05	8.64968e-05	Group3	4.93827	4	[ASNS, ASS1, PSAT1, PSPH]
R-HSA:1474290	collagen formation	0.000604339	0.0296126	9.60784e-05	0.000288235	Group4	3.33333	3	[P4HA2, P4HB, SERPINH1]
R-HSA:1650814	collagen biosynthesis and modifying enzymes	0.000253685	0.0154748	9.60784e-05	0.000288235	Group4	4.47761	3	[P4HA2, P4HB, SERPINH1]
R-HSA:9020933	interleukin-23 signaling	0.000117928	0.00801913	9.60784e-05	0.000288235	Group4	22.2222	2	[P4HB, STAT3]
WP:4786	type I collagen synthesis in the context of osteogenesis imperfecta	3.01602e-05	0.00223186	9.60784e-05	0.000288235	Group4	9.09091	3	[P4HA2, P4HB, SERPINH1]
GO:0018126	protein hydroxylation	0.00121131	0.0496636	9.60784e-05	0.000288235	Group4	7.14286	2	[P4HA2, P4HB]
GO:0019511	peptidyl-proline hydroxylation	0.000389919	0.0214456	9.60784e-05	0.000288235	Group4	12.5	2	[P4HA2, P4HB]
GO:0018401	peptidyl-proline hydroxylation to 4-hydroxy-L-proline	0.000179751	0.0115041	9.60784e-05	0.000288235	Group4	18.1818	2	[P4HA2, P4HB]
GO:0031543	peptidyl-proline dioxygenase activity	0.00025433	0.0152598	9.60784e-05	0.000288235	Group4	15.3846	2	[P4HA2, P4HB]
GO:0019798	procollagen-proline dioxygenase activity	9.18284e-05	0.00661164	9.60784e-05	0.000288235	Group4	25	2	[P4HA2, P4HB]
GO:0031545	peptidyl-proline 4-dioxygenase activity	0.000117928	0.00801913	9.60784e-05	0.000288235	Group4	22.2222	2	[P4HA2, P4HB]
R-HSA:977347	serine biosynthesis	0.000117928	0.00801913	1.34966e-05	8.09795e-05	Group5	22.2222	2	[PSAT1, PSPH]
WP:3925	amino acid metabolism	0.000624155	0.0293353	1.34966e-05	8.09795e-05	Group5	3.2967	3	[ASNS, ASS1, P4HA2]
WP:4018	clear cell renal cell carcinoma pathways	0.000547324	0.0273662	1.34966e-05	8.09795e-05	Group5	3.44828	3	[PSAT1, PSPH, STAT3]
WP:4688	serine metabolism	0.000117928	0.00801913	1.34966e-05	8.09795e-05	Group5	22.2222	2	[PSAT1, PSPH]
GO:0008652	cellular amino acid biosynthetic process	2.02264e-05	0.00151698	1.34966e-05	8.09795e-05	Group5	4.54545	4	[ASNS, ASS1, PSAT1, PSPH]
GO:0009064	glutamine family amino acid metabolic process	0.0129811	0.0389432	1.34966e-05	8.09795e-05	Group5	2.12766	2	[ASNS, ASS1]
GO:1901607	alpha-amino acid biosynthetic process	1.45635e-05	0.00115052	1.34966e-05	8.09795e-05	Group5	4.93827	4	[ASNS, ASS1, PSAT1, PSPH]
GO:0006563	L-serine metabolic process	0.000341575	0.0191282	1.34966e-05	8.09795e-05	Group5	13.3333	2	[PSAT1, PSPH]
GO:0009070	serine family amino acid biosynthetic process	0.000745399	0.033543	1.34966e-05	8.09795e-05	Group5	9.09091	2	[PSAT1, PSPH]
GO:0006564	L-serine biosynthetic process	6.89512e-05	0.00503344	1.34966e-05	8.09795e-05	Group5	28.5714	2	[PSAT1, PSPH]
KEGG:04141	protein processing in endoplasmic reticulum	1.45905e-05	0.00113806	5.69758e-10	4.55806e-09	Group6	2.92398	5	[FBXO2, HSPA1A, HYOU1, P4HB, PRKCSH]
R-HSA:381119	unfolded Protein Response (UPR)	0.0129811	0.0389432	5.69758e-10	4.55806e-09	Group6	2.12766	2	[ASNS, HYOU1]
R-HSA:6804115	TP53 regulates transcription of additional cell cycle genes whose exact role in the p53 pathway remain uncertain	0.00061452	0.029497	5.69758e-10	4.55806e-09	Group6	10	2	[TNKS1BP1, TP53]
R-HSA:9020933	interleukin-23 signaling	0.000117928	0.00801913	5.69758e-10	4.55806e-09	Group6	22.2222	2	[P4HB, STAT3]
WP:2815	mammary gland development pathway - Involution (Stage 4 of 4)	0.00014724	0.00971782	5.69758e-10	4.55806e-09	Group6	20	2	[STAT3, TP53]
WP:3646	hepatitis C and hepatocellular carcinoma	0.000106045	0.00742314	5.69758e-10	4.55806e-09	Group6	6	3	[STAT3, TP53, UCHL1]
GO:0002931	response to ischemia	0.000165267	0.0107424	5.69758e-10	4.55806e-09	Group6	5.17241	3	[HYOU1, TP53, UCHL1]
GO:0034976	response to endoplasmic reticulum stress	8.25655e-06	0.000660524	5.69758e-10	4.55806e-09	Group6	2.25564	6	[FBXO2, HSPA1A, HYOU1, NIBAN1, P4HB, TP53]
GO:0032637	interleukin-8 production	0.0129811	0.0389432	5.69758e-10	4.55806e-09	Group6	2.12766	2	[HSPA1A, STAT3]
GO:0008593	regulation of Notch signaling pathway	0.0137799	0.0275598	5.69758e-10	4.55806e-09	Group6	2.06186	2	[POFUT1, STAT3]
GO:0010507	negative regulation of autophagy	0.0137799	0.0275598	5.69758e-10	4.55806e-09	Group6	2.06186	2	[STAT3, TP53]
GO:0018126	protein hydroxylation	0.00121131	0.0496636	5.69758e-10	4.55806e-09	Group6	7.14286	2	[P4HA2, P4HB]
GO:0032677	regulation of interleukin-8 production	0.0129811	0.0389432	5.69758e-10	4.55806e-09	Group6	2.12766	2	[HSPA1A, STAT3]
GO:0060149	negative regulation of post-transcriptional gene silencing	0.000888548	0.037319	5.69758e-10	4.55806e-09	Group6	8.33333	2	[STAT3, TP53]
GO:0060967	negative regulation of gene silencing by RNA	0.000888548	0.037319	5.69758e-10	4.55806e-09	Group6	8.33333	2	[STAT3, TP53]
GO:0070059	intrinsic apoptotic signaling pathway in response to endoplasmic reticulum stress	0.000265059	0.0156385	5.69758e-10	4.55806e-09	Group6	4.41176	3	[HSPA1A, HYOU1, TP53]
GO:1990144	intrinsic apoptotic signaling pathway in response to hypoxia	0.00014724	0.00971782	5.69758e-10	4.55806e-09	Group6	20	2	[HYOU1, TP53]
GO:0031110	regulation of microtubule polymerization or depolymerization	0.0143241	0.0143241	5.69758e-10	4.55806e-09	Group6	2.0202	2	[HSPA1A, TBCD]
GO:1900369	negative regulation of post-transcriptional gene silencing by RNA	0.000888548	0.037319	5.69758e-10	4.55806e-09	Group6	8.33333	2	[STAT3, TP53]
GO:2001242	regulation of intrinsic apoptotic signaling pathway	0.000332273	0.0189396	5.69758e-10	4.55806e-09	Group6	2.20994	4	[HSPA1A, HYOU1, P4HB, TP53]
GO:0046785	microtubule polymerization	0.0129811	0.0389432	5.69758e-10	4.55806e-09	Group6	2.12766	2	[HSPA1A, TBCD]
GO:0019511	peptidyl-proline hydroxylation	0.000389919	0.0214456	5.69758e-10	4.55806e-09	Group6	12.5	2	[P4HA2, P4HB]
GO:1902236	negative regulation of endoplasmic reticulum stress-induced intrinsic apoptotic signaling pathway	0.000888548	0.037319	5.69758e-10	4.55806e-09	Group6	8.33333	2	[HSPA1A, HYOU1]
GO:0030512	negative regulation of transforming growth factor beta receptor signaling pathway	0.0143241	0.0143241	5.69758e-10	4.55806e-09	Group6	2.0202	2	[HSPA1A, TP53]
GO:0060965	negative regulation of miRNA-mediated gene silencing	0.000815446	0.0350642	5.69758e-10	4.55806e-09	Group6	8.69565	2	[STAT3, TP53]
GO:0018401	peptidyl-proline hydroxylation to 4-hydroxy-L-proline	0.000179751	0.0115041	5.69758e-10	4.55806e-09	Group6	18.1818	2	[P4HA2, P4HB]
GO:0031543	peptidyl-proline dioxygenase activity	0.00025433	0.0152598	5.69758e-10	4.55806e-09	Group6	15.3846	2	[P4HA2, P4HB]
GO:1903799	negative regulation of miRNA maturation	0.000441397	0.0229527	5.69758e-10	4.55806e-09	Group6	11.7647	2	[STAT3, TP53]
GO:1903800	positive regulation of miRNA maturation	0.000215452	0.013358	5.69758e-10	4.55806e-09	Group6	16.6667	2	[DDX5, TP53]
GO:0019798	procollagen-proline dioxygenase activity	9.18284e-05	0.00661164	5.69758e-10	4.55806e-09	Group6	25	2	[P4HA2, P4HB]
GO:0031545	peptidyl-proline 4-dioxygenase activity	0.000117928	0.00801913	5.69758e-10	4.55806e-09	Group6	22.2222	2	[P4HA2, P4HB]
R-HSA:391251	protein folding	0.000751798	0.0330791	9.66993e-07	6.76895e-06	Group7	3.09278	3	[STAT3, TBCD, TP53]
R-HSA:6804115	TP53 regulates transcription of additional cell cycle genes whose exact role in the p53 pathway remain uncertain	0.00061452	0.029497	9.66993e-07	6.76895e-06	Group7	10	2	[TNKS1BP1, TP53]
R-HSA:9020933	interleukin-23 signaling	0.000117928	0.00801913	9.66993e-07	6.76895e-06	Group7	22.2222	2	[P4HB, STAT3]
WP:2815	mammary gland development pathway - Involution (Stage 4 of 4)	0.00014724	0.00971782	9.66993e-07	6.76895e-06	Group7	20	2	[STAT3, TP53]
WP:3646	hepatitis C and hepatocellular carcinoma	0.000106045	0.00742314	9.66993e-07	6.76895e-06	Group7	6	3	[STAT3, TP53, UCHL1]
GO:0002931	response to ischemia	0.000165267	0.0107424	9.66993e-07	6.76895e-06	Group7	5.17241	3	[HYOU1, TP53, UCHL1]
GO:0032637	interleukin-8 production	0.0129811	0.0389432	9.66993e-07	6.76895e-06	Group7	2.12766	2	[HSPA1A, STAT3]
GO:0060148	positive regulation of post-transcriptional gene silencing	1.82242e-05	0.00138504	9.66993e-07	6.76895e-06	Group7	10.7143	3	[DDX5, STAT3, TP53]
GO:0008593	regulation of Notch signaling pathway	0.0137799	0.0275598	9.66993e-07	6.76895e-06	Group7	2.06186	2	[POFUT1, STAT3]
GO:0010507	negative regulation of autophagy	0.0137799	0.0275598	9.66993e-07	6.76895e-06	Group7	2.06186	2	[STAT3, TP53]
GO:0032677	regulation of interleukin-8 production	0.0129811	0.0389432	9.66993e-07	6.76895e-06	Group7	2.12766	2	[HSPA1A, STAT3]
GO:0060149	negative regulation of post-transcriptional gene silencing	0.000888548	0.037319	9.66993e-07	6.76895e-06	Group7	8.33333	2	[STAT3, TP53]
GO:0060967	negative regulation of gene silencing by RNA	0.000888548	0.037319	9.66993e-07	6.76895e-06	Group7	8.33333	2	[STAT3, TP53]
GO:0016441	post-transcriptional gene silencing	0.000493881	0.0251879	9.66993e-07	6.76895e-06	Group7	3.57143	3	[DDX5, STAT3, TP53]
GO:1990144	intrinsic apoptotic signaling pathway in response to hypoxia	0.00014724	0.00971782	9.66993e-07	6.76895e-06	Group7	20	2	[HYOU1, TP53]
GO:1900370	positive regulation of post-transcriptional gene silencing by RNA	1.82242e-05	0.00138504	9.66993e-07	6.76895e-06	Group7	10.7143	3	[DDX5, STAT3, TP53]
GO:0060147	regulation of post-transcriptional gene silencing	0.00011253	0.0077646	9.66993e-07	6.76895e-06	Group7	5.88235	3	[DDX5, STAT3, TP53]
GO:0060966	regulation of gene silencing by RNA	0.000119269	0.00799105	9.66993e-07	6.76895e-06	Group7	5.76923	3	[DDX5, STAT3, TP53]
GO:1900369	negative regulation of post-transcriptional gene silencing by RNA	0.000888548	0.037319	9.66993e-07	6.76895e-06	Group7	8.33333	2	[STAT3, TP53]
GO:0035194	post-transcriptional gene silencing by RNA	0.000397315	0.021455	9.66993e-07	6.76895e-06	Group7	3.84615	3	[DDX5, STAT3, TP53]
GO:2000628	regulation of miRNA metabolic process	0.000397315	0.021455	9.66993e-07	6.76895e-06	Group7	3.84615	3	[DDX5, STAT3, TP53]
GO:2000637	positive regulation of miRNA-mediated gene silencing	1.62922e-05	0.0012545	9.66993e-07	6.76895e-06	Group7	11.1111	3	[DDX5, STAT3, TP53]
GO:0010586	miRNA metabolic process	0.000644381	0.0296415	9.66993e-07	6.76895e-06	Group7	3.26087	3	[DDX5, STAT3, TP53]
GO:0030512	negative regulation of transforming growth factor beta receptor signaling pathway	0.0143241	0.0143241	9.66993e-07	6.76895e-06	Group7	2.0202	2	[HSPA1A, TP53]
GO:0060965	negative regulation of miRNA-mediated gene silencing	0.000815446	0.0350642	9.66993e-07	6.76895e-06	Group7	8.69565	2	[STAT3, TP53]
GO:0070918	small regulatory ncRNA processing	0.000192037	0.0120983	9.66993e-07	6.76895e-06	Group7	4.91803	3	[DDX5, STAT3, TP53]
GO:0070920	regulation of production of small RNA involved in gene silencing by RNA	1.82242e-05	0.00138504	9.66993e-07	6.76895e-06	Group7	10.7143	3	[DDX5, STAT3, TP53]
GO:1900368	regulation of post-transcriptional gene silencing by RNA	0.000106045	0.00742314	9.66993e-07	6.76895e-06	Group7	6	3	[DDX5, STAT3, TP53]
GO:0035195	miRNA-mediated gene silencing	0.000276758	0.016052	9.66993e-07	6.76895e-06	Group7	4.34783	3	[DDX5, STAT3, TP53]
GO:0009299	mRNA transcription	0.000119269	0.00799105	9.66993e-07	6.76895e-06	Group7	5.76923	3	[DDX5, STAT3, TP53]
GO:0035196	miRNA processing	0.000165267	0.0107424	9.66993e-07	6.76895e-06	Group7	5.17241	3	[DDX5, STAT3, TP53]
GO:0060964	regulation of miRNA-mediated gene silencing	9.38158e-05	0.00666092	9.66993e-07	6.76895e-06	Group7	6.25	3	[DDX5, STAT3, TP53]
GO:0061614	miRNA transcription	0.000253685	0.0154748	9.66993e-07	6.76895e-06	Group7	4.47761	3	[DDX5, STAT3, TP53]
GO:1902893	regulation of miRNA transcription	0.000253685	0.0154748	9.66993e-07	6.76895e-06	Group7	4.47761	3	[DDX5, STAT3, TP53]
GO:1903798	regulation of miRNA maturation	1.62922e-05	0.0012545	9.66993e-07	6.76895e-06	Group7	11.1111	3	[DDX5, STAT3, TP53]
GO:1903799	negative regulation of miRNA maturation	0.000441397	0.0229527	9.66993e-07	6.76895e-06	Group7	11.7647	2	[STAT3, TP53]
GO:1903800	positive regulation of miRNA maturation	0.000215452	0.013358	9.66993e-07	6.76895e-06	Group7	16.6667	2	[DDX5, TP53]
